# Supplementary material for: Identification of a Novel Ferroptosis-Related Gene Prognostic Signature in Bladder Cancer
Source: Front Oncol. 2021 Sep 7;11:730716. doi: 10.3389/fonc.2021.730716 (PMC8455063; doi:10.3389/fonc.2021.730716)
Supplement: Supplementary 6 — Immunohistochemistry results of PRDX6 in tissue microarray. [file Table_1.xlsx]

## Sheet: HBlaU060CS02
Position	Histological type	Sex	Age	Pathological classification	Grade	MIBC(0=no,1=yes)	T	N	Stage(AJCC)	Intensity scores of SRC	Percentage scores of SRC	IRS of SRC	Intensity scores of SCD	Percentage scores of SCD	IRS of SCD	Intensity scores of PRDX6	Percentage scores of PRDX6	IRS of PRDX6
A01	carcinoma tissue	Male	63	Urothelial carcinoma	Low	0	Ta	N0	0	2	4	8	1	2	2	1	4	4
A02	para-carcinoma tissue									2	4	8	1	4	4	2	4	8
A03	carcinoma tissue	Male	79	Urothelial carcinoma	High	0	Ta	N0	0	1	4	4	0	0	0	1	2	2
A04	para-carcinoma tissue									2	4	8	1	4	4	2	4	8
A05	carcinoma tissue	Male	75	Urothelial carcinoma	Low	0	Ta	N0	0	2	4	8	1	3	3	1	2	2
A06	para-carcinoma tissue									2	4	8	1	4	4	1	4	4
A07	carcinoma tissue	Male	69	Urothelial carcinoma	High	0	Ta	N0	0	1	4	4	1	3	3	2	4	8
A08	para-carcinoma tissue									1	4	4	1	4	4	2	4	8
A09	carcinoma tissue	Female	48	Urothelial carcinoma	High	0	T1	N0	1	2	4	8	0	0	0	1	2	2
A10	para-carcinoma tissue									2	3	6	1	2	2	1	3	3
B01	carcinoma tissue	Male	70	Urothelial carcinoma	High	0	T1	N0	1	2	4	8	3	2	6	1	4	4
B02	para-carcinoma tissue									2	4	8	1	4	4	2	4	8
B03	carcinoma tissue	Male	54	Urothelial carcinoma	Low	0	T1	N0	1	1	3	3	0	0	0	1	2	2
B04	para-carcinoma tissue									2	4	8	1	4	4	1	4	4
B05	carcinoma tissue	Male	74	Urothelial carcinoma	High	0	T1	N0	1	2	3	6	1	2	2	1	3	3
B06	para-carcinoma tissue									2	4	8	2	4	8	1	4	4
B07	carcinoma tissue	Male	72	Urothelial carcinoma	High	1	T2	N0	1	3	3	9	1	3	3	3	3	9
B08	para-carcinoma tissue									2	4	8	1	3	3	2	3	6
B09	carcinoma tissue	Female	61	Urothelial carcinoma	High	1	T2	N0	2	2	3	6	0	0	0	1	2	2
B10	para-carcinoma tissue									2	4	8	1	4	4	1	4	4
C01	carcinoma tissue	Male	77	Urothelial carcinoma	High	1	T2	N0	2	2	4	8	2	3	6	2	3	6
C02	para-carcinoma tissue									2	4	8	1	4	4	NA	NA	NA
C03	carcinoma tissue	Female	61	Mucinous adenocarcinoma	NA	1	T3	N0	3	0	0	0	0	0	0	0	0	0
C04	para-carcinoma tissue									2	4	8	1	4	4	3	4	12
C05	carcinoma tissue	Male	51	Urothelial carcinoma	High	1	T3	N0	3	2	4	8	1	4	4	1	4	4
C06	para-carcinoma tissue									0	0	0	0	0	0	2	3	6
C07	carcinoma tissue	Female	65	Squamous cell carcinoma	NA	1	T3	N0	3	1	1	1	2	3	6	1	4	4
C08	para-carcinoma tissue									1	4	4	2	3	6	1	4	4
C09	carcinoma tissue	Female	61	Urothelial carcinoma	High	1	T3	N0	3	1	4	4	1	4	4	1	3	3
C10	para-carcinoma tissue									2	4	8	1	4	4	2	4	8
D01	carcinoma tissue	Female	46	Urothelial carcinoma	High	1	T3	N0	3	NA	NA	NA	NA	NA	NA	NA	NA	NA
D02	para-carcinoma tissue									NA	NA	NA	NA	NA	NA	NA	NA	NA
D03	carcinoma tissue	Male	63	Urothelial carcinoma	High	1	T3	N0	3	1	4	4	1	4	4	1	4	4
D04	para-carcinoma tissue									2	4	8	1	4	4	2	4	8
D05	carcinoma tissue	Male	65	Urothelial carcinoma	High	1	T3	N0	3	1	2	2	1	3	3	2	3	6
D06	para-carcinoma tissue									2	4	8	2	4	8	3	4	12
D07	carcinoma tissue	Male	69	Urothelial carcinoma	High	1	T3	N0	3	3	4	12	2	3	6	2	3	6
D08	para-carcinoma tissue									2	4	8	1	4	4	1	4	4
D09	carcinoma tissue	Male	79	Urothelial carcinoma	High	1	T3	N0	3	2	4	8	2	4	8	3	3	9
D10	para-carcinoma tissue									2	4	8	1	4	4	2	4	8
E01	carcinoma tissue	Male	80	Urothelial carcinoma	High	1	T3	N0	3	2	4	8	2	4	8	3	4	12
E02	para-carcinoma tissue									2	4	8	1	4	4	2	4	8
E03	carcinoma tissue	Female	62	Urothelial carcinoma	High	1	T3	N0	3	2	4	8	1	4	4	2	3	6
E04	para-carcinoma tissue									2	4	8	1	4	4	3	4	12
E05	carcinoma tissue	Male	60	Urothelial carcinoma	High	1	T3	N0	3	3	4	12	3	4	12	3	4	12
E06	para-carcinoma tissue									2	4	8	2	4	8	2	4	8
E07	carcinoma tissue	Male	73	Urothelial carcinoma	High	1	T3	N0	3	1	2	2	2	4	8	2	3	6
E08	para-carcinoma tissue									2	4	8	1	4	4	2	4	8
E09	carcinoma tissue	Male	59	Urothelial carcinoma	High	1	T3	N0	3	2	2	4	2	2	4	1	2	2
E10	para-carcinoma tissue									2	4	8	2	4	8	1	4	4
F01	carcinoma tissue	Male	73	Urothelial carcinoma	High	1	T3	N0	3	2	4	8	3	4	12	3	4	12
F02	para-carcinoma tissue									2	4	8	2	4	8	3	4	12
F03	carcinoma tissue	Male	61	Urothelial carcinoma	High	1	T4a	N0	3	3	4	12	3	4	12	3	4	12
F04	para-carcinoma tissue									2	4	8	2	4	8	3	4	12
F05	carcinoma tissue	Female	64	Urothelial carcinoma	High	1	T3	N1	4	1	4	4	2	4	8	2	4	8
F06	para-carcinoma tissue									2	4	8	3	4	12	3	4	12
F07	carcinoma tissue	Female	63	Urothelial carcinoma	High	1	T3	N1	4	2	3	6	2	2	4	2	4	8
F08	para-carcinoma tissue									2	4	8	1	4	4	1	4	4
F09	carcinoma tissue	Male	70	Urothelial carcinoma	High	1	T2	N2	4	1	4	4	2	2	4	1	2	2
F10	para-carcinoma tissue									2	4	8	1	4	4	1	4	4
